# Supplementary material for: A comparison of sequential density ultracentrifugation and density gradient ultracentrifugation for the proteomic analysis of high-density lipoprotein
Source: Front Cardiovasc Med. 2026 May 15;13:1817349. doi: 10.3389/fcvm.2026.1817349 (PMC13219278; doi:10.3389/fcvm.2026.1817349)
Supplement: Supplementary file 1 [file Datasheet1.xlsx]

## Sheet: Participant Characteristics
Supplemental Data Table 1: Participant characteristics. Data expressed as mean (standard deviation).
	Control	Impaired Glucose Regulation
Age (years)	48 (9)	52.2 (6)
Body mass index (kg/m2)	24.5 (1.2)	30.7 (1.2)
Systolic blood pressure (mmHg)	126.8 (12)	140.6 (8)
Diastolic blood pressure (mmHg)	77.6 (6)	92.4 (4)
Total cholesterol (mmol/l)	4.8 (1.3)	5.3 (0.6)
Low-density lipoprotein cholesterol (mmol/l)	2.8 (1.1)	3.0 (0.4)
High-density lipoprotein cholesterol (mmol/L)	1.3 (0.3)	1.2 (0.2)
Triglyceride (mmol/l)	1.1 (0.4)	2.0 (1.1)
HbA1c (mmol/mol	32 (3)	48 (7)
HOMA-IR	1.2 (0.3)	5.3 (1.9)

## Sheet: Proteins in SDU HDL 
Supplemental Data Table 2: Proteins identified in SDU isolated HDL
					Control		Impaired Glucose Regulation
Gene name	Protein ID	Protein name	Peptides identified	Sequence coverage	Median LFQ intensity	IQR	Median LFQ intensity	IQR
ORM1	P02763	Alpha-1-acid glycoprotein 1	7	36.3	11641000	8780100	16005000	37017700
ORM2	P19652	Alpha-1-acid glycoprotein 2	6	35.3	8507700	9324700	8932000	5922900
SERPINA3	P01011	Alpha-1-antichymotrypsin	7	24.1	2912000	1478600	5690800	4665300
SERPINA1	P01009	Alpha-1-antitrypsin	24	56.2	309570000	95480000	379080000	179240000
A1BG	P04217	Alpha-1B-glycoprotein	12	47.3	3444800	2625000	3983700	5315900
SERPINF2	P08697	Alpha-2-antiplasmin	7	23.8	2616400	3700600	3503900	4870000
AHSG	P02765	Alpha-2-HS-glycoprotein	9	44.4	20509000	11442000	17528000	9195000
AGT	P01019	Angiotensinogen	8	31.3	7465600	4618900	6045300	6704900
SERPINC1	P01008	Antithrombin-III	10	30	1486200	2953100	0	1461400
APOA1	P02647	Apolipoprotein A-I	44	83.5	2366000000	1135800000	3449500000	1349700000
APOA2	P02652	Apolipoprotein A-II	7	69	1546600000	329500000	925320000	553800000
APOA4	P06727	Apolipoprotein A-IV	22	54.3	26537000	16547000	21621000	9796000
APOB	P04114	Apolipoprotein B-100	125	37.2	10728000	8254600	17652000	12910000
APOC1	P02654	Apolipoprotein C-I	4	26.5	52485000	71831000	14379000	111290000
APOC2	P02655	Apolipoprotein C-II	5	52.5	13096000	22185000	8596800	19178000
APOC3	P55056	Apolipoprotein C-III	5	51.5	236250000	124610000	283170000	130570000
APOD	P05090	Apolipoprotein D	7	31.2	84998000	95331000	99086000	59854000
APOE	P02649	Apolipoprotein E	18	61.5	16852000	6070000	23295000	6504000
APOF	Q13790	Apolipoprotein F	5	32.8	7181600	2049900	5817700	6082000
APOL1	O14791	Apolipoprotein L1	11	37.2	10447000	2079200	7151100	6196100
APOM	O95445	Apolipoprotein M	6	54.8	11013000	11867000	22650000	25424700
APOH	P02749	Beta-2-glycoprotein 1	15	60.9	17267000	30955000	11087000	20954900
CETP	P11597	Cholesteryl ester transfer protein	6	26.2	888910	280690	0	0
CLU	P10909	Clusterin	8	24.1	5470900	3188100	5858400	947700
C3	P01024	Complement C3	25	20.9	457240	535200	1817200	5311000
C4A	P0C0L4	Complement C4-A	20	20.4	1190000	762500	4231500	5259300
FGA	P02671	Fibrinogen alpha chain	9	15.4	0	0	4088000	3590650
FGB	P02675	Fibrinogen beta chain	3	4.3	1308400	2496800	0	0
GSN	P06396	Gelsolin	11	21.6	0	1161800	1070700	3674900
HPR	P00739	Haptoglobin-related protein	17	65.8	16635000	16171800	8259200	11286500
HBB	P68871	Hemoglobin subunit beta	17	95.2	382710	600275	858940	1309900
HPX	P02790	Hemopexin	10	39.4	2507900	1116900	1543200	3918600
SERPIND1	P05546	Heparin cofactor 2	8	20.8	1202400	1255100	1907100	2217500
IGHA1	P01876	Ig alpha-1 chain C region	8	35.4	1682100	1847500	2051000	1781000
IGLC1	P0DOY3	Ig lambda-1 chain C regions	3	42.5	1841800	1576510	0	1402600
KNG1	P01042	Kininogen-1	9	18.6	3088500	3465900	4123300	4597900
LRG1	P02750	Leucine-rich alpha-2-glycoprotein	7	36	727210	958320	1024300	2987200
LUM	P51884	Lumican	2	9.5	0	526330	359780	606190
PGLYRP2	Q96PD5	N-acetylmuramoyl-L-alanine amidase	7	23.6	741600	757500	900470	2258000
LCAT	P04180	Phosphatidylcholine-sterol acyltransferase	10	37.7	4770300	618900	5308900	7385600
PLTP	P55058	Phospholipid transfer protein	5	18.7	2035500	221800	1638100	513100
SERPINF1	P36955	Pigment epithelium-derived factor	12	37.6	1333600	1992100	3087700	1028000
SERPING1	P05155	Plasma protease C1 inhibitor	6	13.6	0	1461200	1163200	3670500
AMBP	P02760	Protein AMBP	8	25.6	3251600	770400	4751500	2897000
RBP4	P02753	Retinol-binding protein 4	7	40.8	3493200	2362800	3096500	2125300
TF	P02787	Serotransferrin	26	47.4	6424100	7255500	3623800	14932370
ALB	P02768	Serum albumin	74	84.7	5404900000	381500000	4712600000	4374200000
PON1	P27169	Serum paraoxonase/arylesterase 1	16	70.1	63358000	23894000	68011000	55952000
PON3	Q15166	Serum paraoxonase/lactonase 3	8	42.4	676090	515120	506580	560130
CLEC3B	P05452	Tetranectin	6	41.6	2284700	759300	1217000	2644900
SERPINA7	P05543	Thyroxine-binding globulin	6	22.2	1097400	252090	1295800	3670500
TTR	P02766	Transthyretin	9	69.4	2780800	5617700	9878600	11473000
GC	P02774	Vitamin D-binding protein	17	48.1	38362000	5939000	29697000	18120000
VTN	P04004	Vitronectin	5	13.2	2004300	87700	2370500	3329400
AZGP1	P25311	Zinc-alpha-2-glycoprotein	8	36.2	3453300	609800	5234400	3729800

## Sheet: Proteins in DGU HDL
Supplemental Data Table 3: Proteins identified in DGU isolated HDL
					Control		Impaired Glucose Regulation
Gene name	Protein ID	Protein name	Peptides identified	Sequence coverage (%)	Median LFQ intensity	IQR	Median LFQ intensity	IQR
ACTG1	P63261	Actin, cytoplasmic 2	4	14.7	1196000	1870700	1522400	1250390
AFM	P43652	Afamin	17	31.1	11601000	1632000	11221000	2144000
ORM1	P02763	Alpha-1-acid glycoprotein 1	7	40.8	671420000	135820000	845160000	178560000
ORM2	P19652	Alpha-1-acid glycoprotein 2	7	39.8	31711000	27708000	38748000	31562000
SERPINA3	P01011	Alpha-1-antichymotrypsin	10	29.3	54902000	56528000	34469000	7774000
SERPINA1	P01009	Alpha-1-antitrypsin	25	58.1	251240000	86540000	163620000	76910000
A1BG	P04217	Alpha-1B-glycoprotein	11	39	17480000	15912000	8356000	2778700
SERPINF2	P08697	Alpha-2-antiplasmin	8	20.4	8784200	7812900	6234900	6839800
AHSG	P02765	Alpha-2-HS-glycoprotein	8	25.1	47837000	54194000	48172000	9980000
AGT	P01019	Angiotensinogen	8	23.7	10556000	2450900	10315000	4735000
SERPINC1	P01008	Antithrombin-III	17	37.9	33799000	1929000	32905000	10823000
APOA1	P02647	Apolipoprotein A-I	21	68.9	1349900000	127100000	1241000000	398300000
APOA2	P02652	Apolipoprotein A-II	5	62	66768000	168300000	214460000	313900000
APOA4	P06727	Apolipoprotein A-IV	24	60.1	32778000	4361000	28650000	3981000
APOB	P04114	Apolipoprotein B-100	108	28.1	11473000	2135000	13458000	3853000
APOC1	P02654	Apolipoprotein C-I	3	24.1	63155000	19680000	66864000	42909000
APOC2	P02655	Apolipoprotein C-II	2	19.8	12073000	2555000	9785300	5536700
APOC3	P02656	Apolipoprotein C-III	3	46.5	57155000	33210000	48342000	5942000
APOD	P05090	Apolipoprotein D	6	34.4	74433000	39750000	34611000	2931000
APOE	P02649	Apolipoprotein E	15	53.9	21261000	3173000	17623000	12516000
APOF	Q13790	Apolipoprotein F	2	7.7	1402300	1420980	2088600	506400
APOL1	O14791	Apolipoprotein L1	5	13.3	7757600	1541000	7677000	490700
APOM	O95445	Apolipoprotein M	5	31.4	17670000	4248000	11680000	15755000
LPA	P08519	Apolipoprotein(a)	11	16.2	7494200	10013600	0	7126400
ATRN	O75882	Attractin	5	4.7	1648400	219400	1376900	464400
APOH	P02749	Beta-2-glycoprotein 1	10	38.6	27218000	4502000	24025000	4150000
CNDP1	Q96KN2	Beta-Ala-His dipeptidase	4	10.5	421540	554980	0	510330
CPB2	Q96IY4	Carboxypeptidase B2	4	14.7	457180	684730	637380	272050
CPN2	P22792	Carboxypeptidase N subunit 2	7	18.5	1597800	725590	1535400	129500
CP	P00450	Ceruloplasmin	18	24.7	9388900	2683300	7147800	2752400
CLU	P10909	Clusterin	13	27.8	23229000	3607000	24348000	2498000
F9	P00740	Coagulation factor IX	7	18.7	420660	919960	582340	656770
F5	P12259	Coagulation factor V	4	1.9	854710	711860	0	832250
F10	P00742	Coagulation factor X	5	13.3	1752200	2101600	2552700	1830900
C1R	P00736	Complement C1r subcomponent	5	9.4	499470	786610	594010	119870
C1S	P09871	Complement C1s subcomponent	9	17.3	3002500	1478500	3274900	244200
C3	P01024	Complement C3	47	34.2	9915900	8558000	8284500	3109200
C4B	P0C0L5	Complement C4-B	17	13.9	499680	1064500	511240	518150
C9	P02748	Complement component C9	11	28.1	6232700	1923600	4315800	9457100
CFB	P00751	Complement factor B	15	24.2	12228000	6391200	10265000	2749100
CFH	P08603	Complement factor H	26	31.4	5380200	2732700	4488500	720300
CFHR1	Q03591	Complement factor H-related protein 1	3	11.2	0	714330	704950	258970
CFI	P05156	Complement factor I	5	9.8	1574300	1733800	1676000	170100
SERPINA6	P08185	Corticosteroid-binding globulin	7	21.2	7043200	4002900	4349100	688700
FGB	P02675	Fibrinogen beta chain	10	25.9	1547200	1836500	467870	295590
FGG	P02679	Fibrinogen gamma chain	3	12.6	895620	577110	619510	1018700
GSN	P06396	Gelsolin	12	21.6	5657100	3924700	4060800	629300
HP	P00738	Haptoglobin	24	54.4	252010000	267870000	599640000	301500000
HPR	P00739	Haptoglobin-related protein	19	51.4	5852600	2277900	5518200	3457700
HBA1	P69905	Hemoglobin subunit alpha	6	62.7	7171700	12431800	11651000	83165000
HBB	P68871	Hemoglobin subunit beta	12	93.9	38194000	9916000	52044000	206399000
HPX	P02790	Hemopexin	17	53	137100000	76497000	112000000	21741000
SERPIND1	P05546	Heparin cofactor 2	11	22.8	10132000	3380300	10251000	1360000
IGHA1	P01876	Ig alpha-1 chain C region	14	54.4	101260000	51218000	91943000	28568000
IGHA2	P01877	Ig alpha-2 chain C region	8	42.6	11647000	3294800	6744500	4171700
IGHG1	P01857	Ig gamma-1 chain C region	11	50.9	47409000	28161000	49450000	15525000
IGHG2	P01859	Ig gamma-2 chain C region	10	37.4	56403000	55986000	27000000	21397000
IGHG3	P01860	Ig gamma-3 chain C region	11	43.8	15789000	13149600	9344400	2527400
IGKC	P01834	Ig kappa chain C region	5	79.4	85778000	75562000	80380000	29391000
IGKV A18	A2NJV5	Ig kappa chain V-II region RPMI 6410	2	16.7	0	5245200	4725800	2246900
IGKV3D-20	P01619	Ig kappa chain V-III region B6	2	21.6	2941200	355500	3436200	824700
IGLC6	P0DOY3	Ig lambda-6 chain C region	5	63.2	26941000	7351000	28018000	8725000
IGHM	P01871	Ig mu chain C region	4	9.7	670150	335890	0	849810
IGLL5	B9A064	Immunoglobulin lambda-like polypeptide 5	5	30.4	2225200	674600	3334000	3178900
IGFALS	P35858	Insulin-like growth factor-binding protein complex acid labile subunit	7	19.5	881900	330160	984640	1167100
ITIH1	P19827	Inter-alpha-trypsin inhibitor heavy chain H1	11	14.8	8930800	2739300	8589800	2262000
ITIH2	P19823	Inter-alpha-trypsin inhibitor heavy chain H2	16	20.5	25573000	7033000	22397000	3398000
ITIH4	Q14624	Inter-alpha-trypsin inhibitor heavy chain H4	17	24.3	13316000	6757100	10296000	1350200
SERPINA4	P29622	Kallistatin	9	25.3	885080	1039430	826640	558020
KNG1	P01042	Kininogen-1	13	22.8	25019000	5766000	25042000	1758000
LRG1	P02750	Leucine-rich alpha-2-glycoprotein	6	23.3	4825600	2891700	2367900	2151500
LUM	P51884	Lumican	6	21.9	2334600	1020800	2422000	1679500
PGLYRP2	Q96PD5	N-acetylmuramoyl-L-alanine amidase	8	22	2310200	976800	927990	892400
LCAT	P04180	Phosphatidylcholine-sterol acyltransferase	4	14.5	1760300	943500	1816400	816000
GPLD1	P80108	Phosphatidylinositol-glycan-specific phospholipase D	4	6	637150	255440	765250	255190
PLTP	P55058	Phospholipid transfer protein	2	4.7	2412700	1306300	2087300	767100
SERPINF1	P36955	Pigment epithelium-derived factor	10	30.1	5609100	1399400	7519100	1456700
SERPING1	P05155	Plasma protease C1 inhibitor	11	20.8	72089000	10040000	70565000	1754000
AMBP	P02760	Protein AMBP	11	37.2	15593000	8505000	15809000	1789000
PRG4	Q92954	Proteoglycan 4	3	3.2	847470	1196100	1767900	1793800
F2	P00734	Prothrombin	19	39.5	14340000	1725000	13065000	2381000
RBP4	P02753	Retinol-binding protein 4	6	39.8	7724200	3060900	5216300	3126000
TF	P02787	Serotransferrin	39	52.7	296280000	194800000	273520000	174970000
ALB	P02768	Serum albumin	80	87	8718900000	1533500000	8222400000	426200000
APCS	P02743	Serum amyloid P-component	2	11.2	2484000	2656800	3399300	1359000
PON1	P27169	Serum paraoxonase/arylesterase 1	8	31	23831000	5892000	17397000	4775000
CLEC3B	P05452	Tetranectin	7	46	2860200	873400	2476000	1506700
SERPINA7	P05543	Thyroxine-binding globulin	5	16.6	3378600	1133700	4898100	926600
TTR	P02766	Transthyretin	9	65.3	58943000	20378000	43871000	2927000
GC	P02774	Vitamin D-binding protein	19	50	43376000	6194000	41486000	9556000
VTN	P04004	Vitronectin	11	25.7	19769000	2341000	15092000	7386000
AZGP1	P25311	Zinc-alpha-2-glycoprotein	7	28.2	14433000	1692000	14048000	5401000
